# Supplementary material for: AlOOH-Coated Glass Fiber-Reinforced Composites for Pipeline Rehabilitation: Enhancement of Interfacial Adhesion and Durability
Source: Materials (Basel). 2025 Oct 24;18(21):4887. doi: 10.3390/ma18214887 (PMC12608212; doi:10.3390/ma18214887)
Supplement: Supplementary file 1 [file materials-18-04887-s001.zip]

Archive with 1 entries (1 files):
- materials-3923830-supplementary.pdf
